# Supplementary material for: Using stable isotopes analysis to understand ontogenetic trophic variations of the scalloped hammerhead shark at the Galapagos Marine Reserve
Source: PLoS One. 2022 Jun 10;17(6):e0268736. doi: 10.1371/journal.pone.0268736 (PMC9187089; doi:10.1371/journal.pone.0268736)
Supplement: S1 Appendix — (XLSX) [file pone.0268736.s001.xlsx]

## Sheet: Sheet1
S. lewini N, C stable isotopes at the Galapagos Islands
Date	Island	d13C	d15N	C/N
2017-08-01	Darwin	-13.23	11.5	2.66661
2017-08-01	Darwin	-13.8	12.61	2.87838
2017-08-01	Darwin	-13.08	13.17	2.67718
2017-08-01	Darwin	-12.8	11.84	2.65919
2017-08-01	Darwin	-13.21	11.89	2.67245
2017-08-01	Darwin	-13.6	12.61	2.82429
2017-08-01	Darwin	-13.48	13.18	2.89245
2017-08-01	Darwin	-13.95	11.28	2.82928
2017-08-01	Darwin	-13.13	12.38	2.64986
2017-08-01	Darwin	-12.9	12.37	2.66356
2017-08-01	Darwin	-13.26	12.83	2.81456
2017-08-01	Darwin	-12.7	12.18	2.67173
2017-08-01	Darwin	-13.82	11.85	2.83922
2017-08-01	Darwin	-12.8	12.09	2.67543
2017-08-01	Darwin	-13.94	13.17	2.80805
2017-08-01	Darwin	-14.2	11.59	3.04235
2017-08-01	Darwin	-13.61	12.32	2.78942
2017-08-01	Darwin	-13.59	11.74	2.72907
2017-08-01	Darwin	-12.99	12.67	2.74867
2017-08-01	Darwin	-14.33	12.98	2.95698
2017-08-01	Darwin	-13.17	12.47	2.71142
2017-08-01	Darwin	-13.04	11.86	2.68817
2017-08-01	Darwin	-14.22	12.53	2.80527
2017-08-01	Darwin	-13.27	11.23	2.68487
2017-08-01	Darwin	-14.52	13.72	3.21383
2017-08-01	Darwin	-13.72	12.87	2.80176
2017-08-01	Darwin	-13.55	12.3	2.75155
2017-08-01	Darwin	-13.63	12.32	2.76487
2017-08-01	Darwin	-13.27	11.74	2.71274
2017-08-01	Darwin	-13.85	12.21	2.75773
2017-08-01	Darwin	-14.17	12.59	2.85847
2017-08-01	Darwin	-13.2	12.36	2.69083
2017-08-01	Darwin	-14.61	12.88	2.82483
2017-08-01	Darwin	-13.28	12.78	3.1046
2017-08-01	Darwin	-14.77	11.95	2.82721
2017-08-01	Darwin	-14.33	13.17	2.82575
2017-08-01	Darwin	-13.22	13.07	2.7571
2017-08-01	Darwin	-14.34	12.5	2.97764
2017-08-01	Darwin	-13.19	11.89	2.69503
2017-08-01	Darwin	-14.82	13.33	3.08446
2017-08-01	Darwin	-13.23	11.75	2.72833
2017-08-01	Darwin	-13.29	11.42	2.70862
2017-08-01	Darwin	-13.67	11.84	2.95997
2018-05-25	Santa Cruz	-12.37	13	3.05704
2018-05-25	Santa Cruz	-13.39	12.5	3.02894
2018-05-25	Santa Cruz	-13.19	12.63	3.05636
2018-05-25	Santa Cruz	-13.4	13.15	3.10932
2018-05-25	Santa Cruz	-13.49	11.7	3.01613
2018-05-25	Santa Cruz	-13.71	12.88	2.99613
2018-05-25	Santa Cruz	-14.96	12.71	2.87106
2018-05-25	Santa Cruz	-13.42	11.81	2.9776
2018-05-25	Santa Cruz	-12.35	12.87	2.92582
2018-05-25	Santa Cruz	-12.35	12.48	2.95821
2018-05-25	Santa Cruz	-13.14	11.96	2.99515
2018-05-25	Santa Cruz	-13.29	12	2.95465
2018-05-25	Santa Cruz	-11.79	13.07	2.97872
2018-05-25	Santa Cruz	-12.39	12.86	3.01292
2019-10-22	Darwin	-14.08	12.42	3.23963
2019-10-22	Darwin	-13.66	12.92	3.27349
2019-10-22	Darwin	-14.87	11.63	3.13674
2019-10-22	Darwin	-13.86	12.44	3.31468
2019-10-22	Darwin	-13.3	11.03	3.05614
2019-10-22	Darwin	-13.95	11.67	2.83809
2019-10-22	Darwin	-13.72	12.34	3.21201
2019-10-22	Darwin	-13.95	12.27	2.94434
2019-10-22	Darwin	-13.97	12.29	3.27204
2019-10-22	Darwin	-14.7	12.75	3.05897
2019-10-22	Darwin	-13.92	12.4	3.6079
2019-10-22	Darwin	-14.1	12.31	3.3375
2019-10-22	Darwin	-14.93	12.7	3.06384
2019-10-22	Darwin	-12.86	12.14	3.62687
2019-10-22	Darwin	-14.39	12.59	2.89028
2019-10-22	Darwin	-13.31	11.31	3.43503
2019-10-22	Darwin	-14.3	11.97	2.92105
2019-10-22	Darwin	-13.94	12.55	3.2742
2019-10-22	Darwin	-14.57	11.65	3.31533
2019-10-22	Darwin	-12.83	13.49	3.64192
2019-10-22	Darwin	-13.74	12.32	2.88751
2019-10-22	Darwin	-13.25	11.69	2.85407
2019-10-22	Darwin	-13.77	12.24	2.83033
2019-10-22	Darwin	-13.35	11.92	2.91495
2019-10-22	Darwin	-14.32	11.95	2.81234
2019-10-22	Darwin	-12.54	12.1	3.16824
2019-10-22	Darwin	-12.81	11.75	2.793
2019-10-22	Darwin	-12.95	11.48	2.77968
2019-10-22	Darwin	-13.43	12.51	2.77354
2019-10-22	Darwin	-13.24	15.05	2.84915
2019-10-22	Darwin	-12.61	12.54	3.04648
2019-10-22	Darwin	-13.65	11.51	2.89145
2019-10-22	Darwin	-13.31	11.68	2.9783
2019-10-22	Darwin	-13.39	12.8	2.8827
2019-10-22	Darwin	-16.55	13.16	2.95997
2019-10-22	Darwin	-16.45	13.46	3.3063
2019-10-22	Darwin	-13.92	13.34	3.00983
2019-10-22	Darwin	-14.04	12.46	2.79521
2019-10-22	Darwin	-14.06	12.37	2.7957
2019-10-22	Darwin	-14.15	12.6	2.83538
2019-10-22	Darwin	-16.58	13.6	3.36575
2019-10-22	Darwin	-13.35	11.66	2.83709
2019-10-22	Darwin	-13.62	12.59	2.99527
2019-10-22	Darwin	-13.85	13.69	2.94762
2019-10-22	Darwin	-13.89	12.22	2.89952
2019-10-22	Darwin	-13.81	10.77	2.86492
2019-10-22	Darwin	-13.9	11.91	2.89427
2019-10-22	Darwin	-13.67	11.67	2.83382
2019-10-22	Darwin	-13.84	13.02	2.96562
2019-10-22	Darwin	-14.13	11.42	2.80554
2019-07-06	Santa Cruz	-13.58	11.56	2.7335
2019-07-06	Santa Cruz	-13.37	12.58	2.96521
2019-07-06	Santa Cruz	-13.16	12.65	2.96176
2019-07-06	Santa Cruz	-13.98	12.35	2.94886
2019-07-06	Santa Cruz	-13.98	12.67	2.85787
2019-07-06	Santa Cruz	-13.75	11.47	2.82632
2019-07-06	Santa Cruz	-13.53	12.7	2.97616
2019-07-06	Santa Cruz	-13.92	12.54	2.77235
2019-08-01	Santa Cruz	-13.88	12.55	3.0292
2019-08-01	Santa Cruz	-13.46	12.27	3.02742
2019-08-01	Santa Cruz	-14.22	12.63	3.01264
2019-08-01	Santa Cruz	-13.14	13.12	3.05357
2019-08-01	Santa Cruz	-13.95	12.32	3.05439
2019-08-01	Santa Cruz	-13.25	12.4	2.88848
2019-08-01	Santa Cruz	-13.76	13.91	3.05714
2019-08-01	Santa Cruz	-12.89	12.22	2.89952
2019-08-01	Santa Cruz	-13.81	10.77	2.86492
2019-08-01	Santa Cruz	-13.74	12.2	2.949
2019-08-01	Santa Cruz	-14.37	13.09	3.04422
